# Supplementary material for: High Performance PA 6/Cellulose Nanocomposites in the Interest of Industrial Scale Melt Processing
Source: Polymers (Basel). 2021 May 6;13(9):1495. doi: 10.3390/polym13091495 (PMC8124158; doi:10.3390/polym13091495)
Supplement: Supplementary file 1 [file polymers-13-01495-s001.zip]

Archive with 1 entries (1 files):
- polymers-1210521-supplementary.pdf
